# Supplementary material for: Effects of Multivitamin Supplementation on Metabolic Parameters in High- and Low-Fat Diet-Fed C57BL/6J Mice: Potential Links to Adipose Tissue Browning and Gut Microbiome
Source: Nutrients. 2025 Mar 17;17(6):1045. doi: 10.3390/nu17061045 (PMC11944532; doi:10.3390/nu17061045)
Supplement: Supplementary file 1 [file nutrients-17-01045-s001.zip]

Archive with 1 entries (1 files):
- nutrients-3507726-supplementary.pdf
